# Supplementary material for: Exploring the influence of residential courtyard space landscape elements on people's emotional health in an immersive virtual environment
Source: Front Public Health. 2022 Oct 28;10:1017993. doi: 10.3389/fpubh.2022.1017993 (PMC9650291; doi:10.3389/fpubh.2022.1017993)
Supplement: Supplementary file 1 [file Table_1.XLSX]

## Sheet: Sheet1
编号	性别	年龄	初始A	初始B	初始C	A	B	C	A差值	B差值	C差值
1	1	2	0.143	0.133	0.1133	0.365385	0.275268	0.512522	0.222385	0.142268	0.399222
2	2	4	0.021	0.041	0.121	0.25531	0.0992631	0.174686	0.23431	0.0582631	0.0536857
3	1	2	0.096	0.136	0.116	0.210242	0.536417	0.153777	0.114242	0.400417	0.0377768
4	2	3	0.103	0.123	0.143	0.728864	0.461361	0.000660502	0.625864	0.338361	-0.142339
5	2	3	0.109	0.119	0.139	0.748954	0.39988	0.312014	0.639954	0.28088	0.173014
6	1	4	0.016	0.012	0.022	0.962049	0.640101	0.559772	0.946049	0.628101	0.537772
7	2	4	0.162	0.122	0.142	0.752105	0.469182	0.505557	0.590105	0.347182	0.363557
8	1	4	0.125	0.115	0.125	0.166862	0.437221	0.258155	0.0418622	0.322221	0.133155
9	1	2	0.237	0.227	0.247	0.707119	0.30316	0.560295	0.470119	0.0761605	0.313295
10	1	3	0.171	0.121	0.151	1.51878	0.788909	0.569469	1.34778	0.667909	0.418469
11	1	3	0.029	0.039	0.049	0.651928	0.538817	0.0766067	0.622928	0.499817	0.0276067
12	2	3	0.13	0.16	0.146	0.531751	0.431046	0.581783	0.401751	0.271046	0.435783
13	1	4	0.034	0.034	0.044	0.783922	0.475485	0.199544	0.749922	0.441485	0.155544
14	1	2	0.142	0.1472	0.1372	0.297394	0.408245	0.46629	0.155394	0.261045	0.32909
15	2	3	0.138	0.1348	0.1358	0.822368	0.405154	0.192434	0.684368	0.270354	0.0566342
16	1	3	0.146	0.1456	0.1256	0.753518	0.419214	0.275594	0.607518	0.273614	0.149994
17	2	2	0.104	0.1304	0.1204	0.437616	0.203751	0.0121511	0.333616	0.073351	-0.108249
18	2	2	0.113	0.1313	0.1353	0.509887	0.246809	0.206008	0.396887	0.115509	0.0707075
19	1	2	0.081	0.0781	0.0581	0.857013	0.589253	0.0810565	0.776013	0.511153	0.0229565
20	2	3	0.058	0.0258	0.0158	0.537753	0.3794	0.512431	0.479753	0.3536	0.496631
21	2	3	0.158	0.1258	0.1358	0.269231	0.407858	0.325	0.111231	0.282058	0.1892
22	2	3	0.125	0.1725	0.1425	0.144324	0.4069	0.0660597	0.0193239	0.2344	-0.0764403
23	1	3	0.144	0.124	0.1454	0.753808	0.370852	0.0955126	0.609808	0.246852	-0.0498874
24	1	3	0.089	0.129	0.119	0.573951	0.344686	0.152949	0.484951	0.215686	0.0339486
25	1	4	0.208	0.208	0.218	0.154237	0.546363	0.415654	-0.0537635	0.338363	0.197654
26	1	4	0.133	0.133	0.1233	0.271007	0.481078	0.226748	0.138007	0.348078	0.103448
27	1	1	0.212	0.212	0.2612	0.267684	0.324869	0.162381	0.0556838	0.112869	-0.0988187
28	2	2	0.192	0.192	0.212	0.580008	0.241636	0.279726	0.388008	0.0496364	0.0677259
29	2	3	0.173	0.173	0.183	0.157194	0.232238	0.0921403	-0.0158064	0.059238	-0.0908597
30	2	3	0.133	0.143	0.123	0.817361	0.428908	0.478005	0.684361	0.285908	0.355005
31	2	4	0.023	0.033	0.053	0.863237	0.451694	0.212045	0.840237	0.418694	0.159045
32	1	1	0.148	0.1133	0.1221	0.5624	0.542607	0.3011	0.4144	0.429307	0.179
33	2	1	0.2208	0.0639	0.1146	0.615567	0.578498	0.109624	0.394767	0.514598	-0.00497598
34	2	1	0.2112	0.0634	0.13672	0.750455	0.761384	0.2368	0.539255	0.697984	0.10008
35	1	2	0.181	0.1319	0.122	0.852	0.48072	0.46273	0.671	0.34882	0.34073
36	1	2	0.1758	0.1622	0.1825	0.781	0.548461	0.525	0.6052	0.386261	0.3425
37	2	2	0.1273	0.06348	0.12256	0.307692	0.21638	0.325	0.180392	0.1529	0.20244
38	2	2	0.1304	0.1236	0.1243	0.727	0.316048	0.488862	0.5966	0.192448	0.364562
39	2	2	0.1144	0.2727	0.1651	0.684211	0.508772	0.526316	0.569811	0.236072	0.361216
40	1	3	0.166	0.113	0.1316	0.1345	0.551748	0.259094	-0.0315	0.438748	0.127494
41	1	1	0.0658	0.0512	0.1142	0.531751	0.420141	0.435536	0.465951	0.368941	0.321336
42	1	1	0.0189	0.1721	0.149	0.51771	0.799127	0.4241	0.49881	0.627027	0.2751
43	2	1	0.1492	0.12472	0.1658	0.836096	0.583794	0.430939	0.686896	0.459074	0.265139
44	2	1	0.3133	0.14356	0.12804	0.390546	0.758621	0.58156	0.0772463	0.615061	0.45352
45	2	1	0.1525	0.1215	0.2247	0.219	0.448642	0.2643	0.0665	0.327142	0.0396
46	2	3	0.1233	0.216	0.0744	0.887359	0.468085	0.386733	0.764059	0.252085	0.312333
47	2	3	0.0823	0.12304	0.11353	0.380815	0.522026	0.255661	0.298515	0.398986	0.142131
48	1	4	0.1213	0.223	0.1639	1.521	0.876565	0.399523	1.3997	0.653565	0.235623
			0.130198	0.127148	0.132453	0.586458	0.460972	0.315206	0.45626	0.333824	0.182753
			0.0607893	0.0565522	0.0500113	0.310113	0.161469	0.169166	0.322188	0.169732	0.172646

## Sheet: 不同性别
编号	性别	年龄	初始A	初始B	初始C	A	B	C	A差值	B差值	C差值		性别	年龄	初始A	初始B	初始C	A	B	C	A差值	B差值	C差值
1	1	2	0.143	0.133	0.1133	0.365385	0.275268	0.512522	0.222385	0.142268	0.399222		2	4	0.021	0.041	0.121	0.25531	0.0992631	0.174686	0.23431	0.0582631	0.0536857
3	1	2	0.096	0.136	0.116	0.210242	0.536417	0.153777	0.114242	0.400417	0.0377768		2	3	0.103	0.123	0.143	0.728864	0.461361	0.000660502	0.625864	0.338361	-0.142339
6	1	4	0.016	0.012	0.022	0.962049	0.640101	0.559772	0.946049	0.628101	0.537772		2	3	0.109	0.119	0.139	0.748954	0.39988	0.312014	0.639954	0.28088	0.173014
8	1	4	0.125	0.115	0.125	0.166862	0.437221	0.258155	0.0418622	0.322221	0.133155		2	4	0.162	0.122	0.142	0.752105	0.469182	0.505557	0.590105	0.347182	0.363557
9	1	2	0.237	0.227	0.247	0.707119	0.30316	0.560295	0.470119	0.0761605	0.313295		2	3	0.13	0.16	0.146	0.531751	0.431046	0.581783	0.401751	0.271046	0.435783
10	1	3	0.171	0.121	0.151	1.51878	0.788909	0.569469	1.34778	0.667909	0.418469		2	3	0.138	0.1348	0.1358	0.822368	0.405154	0.192434	0.684368	0.270354	0.0566342
11	1	3	0.029	0.039	0.049	0.651928	0.538817	0.0766067	0.622928	0.499817	0.0276067		2	2	0.104	0.1304	0.1204	0.437616	0.203751	0.0121511	0.333616	0.073351	-0.108249
13	1	4	0.034	0.034	0.044	0.783922	0.475485	0.199544	0.749922	0.441485	0.155544		2	2	0.113	0.1313	0.1353	0.509887	0.246809	0.206008	0.396887	0.115509	0.0707075
14	1	2	0.142	0.1472	0.1372	0.297394	0.408245	0.46629	0.155394	0.261045	0.32909		2	3	0.058	0.0258	0.0158	0.537753	0.3794	0.512431	0.479753	0.3536	0.496631
16	1	3	0.146	0.1456	0.1256	0.753518	0.419214	0.275594	0.607518	0.273614	0.149994		2	3	0.158	0.1258	0.1358	0.269231	0.407858	0.325	0.111231	0.282058	0.1892
19	1	2	0.081	0.0781	0.0581	0.857013	0.589253	0.0810565	0.776013	0.511153	0.0229565		2	3	0.125	0.1725	0.1425	0.144324	0.4069	0.0660597	0.0193239	0.2344	-0.0764403
23	1	3	0.144	0.124	0.1454	0.753808	0.370852	0.0955126	0.609808	0.246852	-0.0498874		2	2	0.192	0.192	0.212	0.580008	0.241636	0.279726	0.388008	0.0496364	0.0677259
24	1	3	0.089	0.129	0.119	0.573951	0.344686	0.152949	0.484951	0.215686	0.0339486		2	3	0.173	0.173	0.183	0.157194	0.232238	0.0921403	-0.0158064	0.059238	-0.0908597
25	1	4	0.208	0.208	0.218	0.154237	0.546363	0.415654	-0.0537635	0.338363	0.197654		2	3	0.133	0.143	0.123	0.817361	0.428908	0.478005	0.684361	0.285908	0.355005
26	1	4	0.133	0.133	0.1233	0.271007	0.481078	0.226748	0.138007	0.348078	0.103448		2	4	0.023	0.033	0.053	0.863237	0.451694	0.212045	0.840237	0.418694	0.159045
27	1	1	0.212	0.212	0.2612	0.267684	0.324869	0.162381	0.0556838	0.112869	-0.0988187		2	1	0.2208	0.0639	0.1146	0.615567	0.578498	0.109624	0.394767	0.514598	-0.00497598
32	1	1	0.148	0.1133	0.1221	0.5624	0.542607	0.3011	0.4144	0.429307	0.179		2	1	0.2112	0.0634	0.13672	0.750455	0.761384	0.2368	0.539255	0.697984	0.10008
35	1	2	0.181	0.1319	0.122	0.852	0.48072	0.46273	0.671	0.34882	0.34073		2	2	0.1273	0.06348	0.12256	0.307692	0.21638	0.325	0.180392	0.1529	0.20244
36	1	2	0.1758	0.1622	0.1825	0.781	0.548461	0.525	0.6052	0.386261	0.3425		2	2	0.1304	0.1236	0.1243	0.727	0.316048	0.488862	0.5966	0.192448	0.364562
40	1	3	0.166	0.113	0.1316	0.1345	0.551748	0.259094	-0.0315	0.438748	0.127494		2	2	0.1144	0.2727	0.1651	0.684211	0.508772	0.526316	0.569811	0.236072	0.361216
41	1	1	0.0658	0.0512	0.1142	0.531751	0.420141	0.435536	0.465951	0.368941	0.321336		2	1	0.1492	0.12472	0.1658	0.836096	0.583794	0.430939	0.686896	0.459074	0.265139
42	1	1	0.0189	0.1721	0.149	0.51771	0.799127	0.4241	0.49881	0.627027	0.2751		2	1	0.3133	0.14356	0.12804	0.390546	0.758621	0.58156	0.0772463	0.615061	0.45352
48	1	4	0.1213	0.223	0.1639	1.521	0.876565	0.399523	1.3997	0.653565	0.235623		2	1	0.1525	0.1215	0.2247	0.219	0.448642	0.2643	0.0665	0.327142	0.0396
2													2	3	0.1233	0.216	0.0744	0.887359	0.468085	0.386733	0.764059	0.252085	0.312333
4													2	3	0.0823	0.12304	0.11353	0.380815	0.522026	0.255661	0.298515	0.398986	0.142131
5
29
30
31
33
34
37
38
39
43
44
45
46
47

## Sheet: 性别样本T
性别	初始A	A	初始B	B	初始C	C		性别	初始A	A	初始B	B	初始C	C
1	0.143	0.365385	0.133	0.275268	0.1133	0.512522		2	0.021	0.25531	0.041	0.0992631	0.121	0.174686
1	0.096	0.210242	0.136	0.536417	0.116	0.153777		2	0.103	0.728864	0.123	0.461361	0.143	0.000660502
1	0.016	0.962049	0.012	0.640101	0.022	0.559772		2	0.109	0.748954	0.119	0.39988	0.139	0.312014
1	0.125	0.166862	0.115	0.437221	0.125	0.258155		2	0.162	0.752105	0.122	0.469182	0.142	0.505557
1	0.237	0.707119	0.227	0.30316	0.247	0.560295		2	0.13	0.531751	0.16	0.431046	0.146	0.581783
1	0.171	1.51878	0.121	0.788909	0.151	0.569469		2	0.138	0.822368	0.1348	0.405154	0.1358	0.192434
1	0.029	0.651928	0.039	0.538817	0.049	0.0766067		2	0.104	0.437616	0.1304	0.203751	0.1204	0.0121511
1	0.034	0.783922	0.034	0.475485	0.044	0.199544		2	0.113	0.509887	0.1313	0.246809	0.1353	0.206008
1	0.142	0.297394	0.1472	0.408245	0.1372	0.46629		2	0.058	0.537753	0.0258	0.3794	0.0158	0.512431
1	0.146	0.753518	0.1456	0.419214	0.1256	0.275594		2	0.158	0.269231	0.1258	0.407858	0.1358	0.325
1	0.081	0.857013	0.0781	0.589253	0.0581	0.0810565		2	0.125	0.144324	0.1725	0.4069	0.1425	0.0660597
1	0.144	0.753808	0.124	0.370852	0.1454	0.0955126		2	0.192	0.580008	0.192	0.241636	0.212	0.279726
1	0.089	0.573951	0.129	0.344686	0.119	0.152949		2	0.173	0.157194	0.173	0.232238	0.183	0.0921403
1	0.208	0.154237	0.208	0.546363	0.218	0.415654		2	0.133	0.817361	0.143	0.428908	0.123	0.478005
1	0.133	0.271007	0.133	0.481078	0.1233	0.226748		2	0.023	0.863237	0.033	0.451694	0.053	0.212045
1	0.212	0.267684	0.212	0.324869	0.2612	0.162381		2	0.2208	0.615567	0.0639	0.578498	0.1146	0.109624
1	0.148	0.5624	0.1133	0.542607	0.1221	0.3011		2	0.2112	0.750455	0.0634	0.761384	0.13672	0.2368
1	0.181	0.852	0.1319	0.48072	0.122	0.46273		2	0.1273	0.307692	0.06348	0.21638	0.12256	0.325
1	0.1758	0.781	0.1622	0.548461	0.1825	0.525		2	0.1304	0.727	0.1236	0.316048	0.1243	0.488862
1	0.166	0.1345	0.113	0.551748	0.1316	0.259094		2	0.1144	0.684211	0.2727	0.508772	0.1651	0.526316
1	0.0658	0.531751	0.0512	0.420141	0.1142	0.435536		2	0.1492	0.836096	0.12472	0.583794	0.1658	0.430939
1	0.0189	0.51771	0.1721	0.799127	0.149	0.4241		2	0.3133	0.390546	0.14356	0.758621	0.12804	0.58156
1	0.1213	1.521	0.223	0.876565	0.1639	0.399523		2	0.1525	0.219	0.1215	0.448642	0.2247	0.2643
								2	0.1233	0.887359	0.216	0.468085	0.0744	0.386733
								2	0.0823	0.380815	0.12304	0.522026	0.11353	0.255661

## Sheet: 年龄
性别	年龄	初始A	初始B	初始C	A	B	C	A差值	B差值	C差值		年龄	初始A	初始B	初始C	A	B	C	A差值	B差值	C差值		年龄	初始A	初始B	初始C	A	B	C	A差值	B差值	C差值		年龄	初始A	初始B	初始C	A	B	C	A差值	B差值	C差值
1	1	0.212	0.212	0.2612	0.267684	0.324869	0.162381	0.0556838	0.112869	-0.0988187		2	0.143	0.133	0.1133	0.365385	0.275268	0.512522	0.222385	0.142268	0.399222		3	0.103	0.123	0.143	0.728864	0.461361	0.000660502	0.625864	0.338361	-0.142339		4	0.021	0.041	0.121	0.25531	0.0992631	0.174686	0.23431	0.0582631	0.0536857
1	1	0.148	0.1133	0.1221	0.5624	0.542607	0.3011	0.4144	0.429307	0.179		2	0.096	0.136	0.116	0.210242	0.536417	0.153777	0.114242	0.400417	0.0377768		3	0.109	0.119	0.139	0.748954	0.39988	0.312014	0.639954	0.28088	0.173014		4	0.016	0.012	0.022	0.962049	0.640101	0.559772	0.946049	0.628101	0.537772
2	1	0.2208	0.0639	0.1146	0.615567	0.578498	0.109624	0.394767	0.514598	-0.00497598		2	0.237	0.227	0.247	0.707119	0.30316	0.560295	0.470119	0.0761605	0.313295		3	0.171	0.121	0.151	1.51878	0.788909	0.569469	1.34778	0.667909	0.418469		4	0.162	0.122	0.142	0.752105	0.469182	0.505557	0.590105	0.347182	0.363557
2	1	0.2112	0.0634	0.13672	0.750455	0.761384	0.2368	0.539255	0.697984	0.10008		2	0.142	0.1472	0.1372	0.297394	0.408245	0.46629	0.155394	0.261045	0.32909		3	0.029	0.039	0.049	0.651928	0.538817	0.0766067	0.622928	0.499817	0.0276067		4	0.125	0.115	0.125	0.166862	0.437221	0.258155	0.0418622	0.322221	0.133155
1	1	0.0658	0.0512	0.1142	0.531751	0.420141	0.435536	0.465951	0.368941	0.321336		2	0.104	0.1304	0.1204	0.437616	0.203751	0.0121511	0.333616	0.073351	-0.108249		3	0.13	0.16	0.146	0.531751	0.431046	0.581783	0.401751	0.271046	0.435783		4	0.034	0.034	0.044	0.783922	0.475485	0.199544	0.749922	0.441485	0.155544
1	1	0.0189	0.1721	0.149	0.51771	0.799127	0.4241	0.49881	0.627027	0.2751		2	0.113	0.1313	0.1353	0.509887	0.246809	0.206008	0.396887	0.115509	0.0707075		3	0.138	0.1348	0.1358	0.822368	0.405154	0.192434	0.684368	0.270354	0.0566342		4	0.208	0.208	0.218	0.154237	0.546363	0.415654	-0.0537635	0.338363	0.197654
2	1	0.1492	0.12472	0.1658	0.836096	0.583794	0.430939	0.686896	0.459074	0.265139		2	0.081	0.0781	0.0581	0.857013	0.589253	0.0810565	0.776013	0.511153	0.0229565		3	0.146	0.1456	0.1256	0.753518	0.419214	0.275594	0.607518	0.273614	0.149994		4	0.133	0.133	0.1233	0.271007	0.481078	0.226748	0.138007	0.348078	0.103448
2	1	0.3133	0.14356	0.12804	0.390546	0.758621	0.58156	0.0772463	0.615061	0.45352		2	0.192	0.192	0.212	0.580008	0.241636	0.279726	0.388008	0.0496364	0.0677259		3	0.058	0.0258	0.0158	0.537753	0.3794	0.512431	0.479753	0.3536	0.496631		4	0.023	0.033	0.053	0.863237	0.451694	0.212045	0.840237	0.418694	0.159045
2	1	0.1525	0.1215	0.2247	0.219	0.448642	0.2643	0.0665	0.327142	0.0396		2	0.181	0.1319	0.122	0.852	0.48072	0.46273	0.671	0.34882	0.34073		3	0.158	0.1258	0.1358	0.269231	0.407858	0.325	0.111231	0.282058	0.1892		4	0.1213	0.223	0.1639	1.521	0.876565	0.399523	1.3997	0.653565	0.235623
												2	0.1758	0.1622	0.1825	0.781	0.548461	0.525	0.6052	0.386261	0.3425		3	0.125	0.1725	0.1425	0.144324	0.4069	0.0660597	0.0193239	0.2344	-0.0764403
												2	0.1273	0.06348	0.12256	0.307692	0.21638	0.325	0.180392	0.1529	0.20244		3	0.144	0.124	0.1454	0.753808	0.370852	0.0955126	0.609808	0.246852	-0.0498874
												2	0.1304	0.1236	0.1243	0.727	0.316048	0.488862	0.5966	0.192448	0.364562		3	0.089	0.129	0.119	0.573951	0.344686	0.152949	0.484951	0.215686	0.0339486
												2	0.1144	0.2727	0.1651	0.684211	0.508772	0.526316	0.569811	0.236072	0.361216		3	0.173	0.173	0.183	0.157194	0.232238	0.0921403	-0.0158064	0.059238	-0.0908597
																							3	0.133	0.143	0.123	0.817361	0.428908	0.478005	0.684361	0.285908	0.355005
																							3	0.166	0.113	0.1316	0.1345	0.551748	0.259094	-0.0315	0.438748	0.127494
																							3	0.1233	0.216	0.0744	0.887359	0.468085	0.386733	0.764059	0.252085	0.312333
																							3	0.0823	0.12304	0.11353	0.380815	0.522026	0.255661	0.298515	0.398986	0.142131

## Sheet: Sheet2
编号	性别	年龄	场景	初始	应激	差值
27	1	1	1	0.212	0.267684	0.0556838
32	1	1	1	0.148	0.5624	0.4144
33	2	1	1	0.2208	0.615567	0.394767
34	2	1	1	0.2112	0.750455	0.539255
41	1	1	1	0.0658	0.531751	0.465951
42	1	1	1	0.0189	0.51771	0.49881
43	2	1	1	0.1492	0.836096	0.686896
44	2	1	1	0.3133	0.390546	0.0772463
45	2	1	1	0.1525	0.219	0.0665
1	1	2	1	0.143	0.365385	0.222385
3	1	2	1	0.096	0.210242	0.114242
9	1	2	1	0.237	0.707119	0.470119
14	1	2	1	0.142	0.297394	0.155394
17	2	2	1	0.104	0.437616	0.333616
18	2	2	1	0.113	0.509887	0.396887
19	1	2	1	0.081	0.857013	0.776013
28	2	2	1	0.192	0.580008	0.388008
35	1	2	1	0.181	0.852	0.671
36	1	2	1	0.1758	0.781	0.6052
37	2	2	1	0.1273	0.307692	0.180392
38	2	2	1	0.1304	0.727	0.5966
39	2	2	1	0.1144	0.684211	0.569811
4	2	3	1	0.103	0.728864	0.625864
5	2	3	1	0.109	0.748954	0.639954
10	1	3	1	0.171	1.51878	1.34778
11	1	3	1	0.029	0.651928	0.622928
12	2	3	1	0.13	0.531751	0.401751
15	2	3	1	0.138	0.822368	0.684368
16	1	3	1	0.146	0.753518	0.607518
20	2	3	1	0.058	0.537753	0.479753
21	2	3	1	0.158	0.269231	0.111231
22	2	3	1	0.125	0.144324	0.0193239
23	1	3	1	0.144	0.753808	0.609808
24	1	3	1	0.089	0.573951	0.484951
29	2	3	1	0.173	0.157194	-0.0158064
30	2	3	1	0.133	0.817361	0.684361
40	1	3	1	0.166	0.1345	-0.0315
46	2	3	1	0.1233	0.887359	0.764059
47	2	3	1	0.0823	0.380815	0.298515
2	2	4	1	0.021	0.25531	0.23431
6	1	4	1	0.016	0.962049	0.946049
7	2	4	1	0.162	0.752105	0.590105
8	1	4	1	0.125	0.166862	0.0418622
13	1	4	1	0.034	0.783922	0.749922
25	1	4	1	0.208	0.154237	-0.0537635
26	1	4	1	0.133	0.271007	0.138007
31	2	4	1	0.023	0.863237	0.840237
48	1	4	1	0.1213	1.521	1.3997
27	1	1	2	0.212	0.324869	0.112869
32	1	1	2	0.1133	0.542607	0.429307
33	2	1	2	0.0639	0.578498	0.514598
34	2	1	2	0.0634	0.761384	0.697984
41	1	1	2	0.0512	0.420141	0.368941
42	1	1	2	0.1721	0.799127	0.627027
43	2	1	2	0.12472	0.583794	0.459074
44	2	1	2	0.14356	0.758621	0.615061
45	2	1	2	0.1215	0.448642	0.327142
1	1	2	2	0.133	0.275268	0.142268
3	1	2	2	0.136	0.536417	0.400417
9	1	2	2	0.227	0.30316	0.0761605
14	1	2	2	0.1472	0.408245	0.261045
17	2	2	2	0.1304	0.203751	0.073351
18	2	2	2	0.1313	0.246809	0.115509
19	1	2	2	0.0781	0.589253	0.511153
28	2	2	2	0.192	0.241636	0.0496364
35	1	2	2	0.1319	0.48072	0.34882
36	1	2	2	0.1622	0.548461	0.386261
37	2	2	2	0.06348	0.21638	0.1529
38	2	2	2	0.1236	0.316048	0.192448
39	2	2	2	0.2727	0.508772	0.236072
4	2	3	2	0.123	0.461361	0.338361
5	2	3	2	0.119	0.39988	0.28088
10	1	3	2	0.121	0.788909	0.667909
11	1	3	2	0.039	0.538817	0.499817
12	2	3	2	0.16	0.431046	0.271046
15	2	3	2	0.1348	0.405154	0.270354
16	1	3	2	0.1456	0.419214	0.273614
20	2	3	2	0.0258	0.3794	0.3536
21	2	3	2	0.1258	0.407858	0.282058
22	2	3	2	0.1725	0.4069	0.2344
23	1	3	2	0.124	0.370852	0.246852
24	1	3	2	0.129	0.344686	0.215686
29	2	3	2	0.173	0.232238	0.059238
30	2	3	2	0.143	0.428908	0.285908
40	1	3	2	0.113	0.551748	0.438748
46	2	3	2	0.216	0.468085	0.252085
47	2	3	2	0.12304	0.522026	0.398986
2	2	4	2	0.041	0.0992631	0.0582631
6	1	4	2	0.012	0.640101	0.628101
7	2	4	2	0.122	0.469182	0.347182
8	1	4	2	0.115	0.437221	0.322221
13	1	4	2	0.034	0.475485	0.441485
25	1	4	2	0.208	0.546363	0.338363
26	1	4	2	0.133	0.481078	0.348078
31	2	4	2	0.033	0.451694	0.418694
48	1	4	2	0.223	0.876565	0.653565
27	1	1	3	0.2612	0.162381	-0.0988187
32	1	1	3	0.1221	0.3011	0.179
33	2	1	3	0.1146	0.109624	-0.00497598
34	2	1	3	0.13672	0.2368	0.10008
41	1	1	3	0.1142	0.435536	0.321336
42	1	1	3	0.149	0.4241	0.2751
43	2	1	3	0.1658	0.430939	0.265139
44	2	1	3	0.12804	0.58156	0.45352
45	2	1	3	0.2247	0.2643	0.0396
1	1	2	3	0.1133	0.512522	0.399222
3	1	2	3	0.116	0.153777	0.0377768
9	1	2	3	0.247	0.560295	0.313295
14	1	2	3	0.1372	0.46629	0.32909
17	2	2	3	0.1204	0.0121511	-0.108249
18	2	2	3	0.1353	0.206008	0.0707075
19	1	2	3	0.0581	0.0810565	0.0229565
28	2	2	3	0.212	0.279726	0.0677259
35	1	2	3	0.122	0.46273	0.34073
36	1	2	3	0.1825	0.525	0.3425
37	2	2	3	0.12256	0.325	0.20244
38	2	2	3	0.1243	0.488862	0.364562
39	2	2	3	0.1651	0.526316	0.361216
4	2	3	3	0.143	0.000660502	-0.142339
5	2	3	3	0.139	0.312014	0.173014
10	1	3	3	0.151	0.569469	0.418469
11	1	3	3	0.049	0.0766067	0.0276067
12	2	3	3	0.146	0.581783	0.435783
15	2	3	3	0.1358	0.192434	0.0566342
16	1	3	3	0.1256	0.275594	0.149994
20	2	3	3	0.0158	0.512431	0.496631
21	2	3	3	0.1358	0.325	0.1892
22	2	3	3	0.1425	0.0660597	-0.0764403
23	1	3	3	0.1454	0.0955126	-0.0498874
24	1	3	3	0.119	0.152949	0.0339486
29	2	3	3	0.183	0.0921403	-0.0908597
30	2	3	3	0.123	0.478005	0.355005
40	1	3	3	0.1316	0.259094	0.127494
46	2	3	3	0.0744	0.386733	0.312333
47	2	3	3	0.11353	0.255661	0.142131
2	2	4	3	0.121	0.174686	0.0536857
6	1	4	3	0.022	0.559772	0.537772
7	2	4	3	0.142	0.505557	0.363557
8	1	4	3	0.125	0.258155	0.133155
13	1	4	3	0.044	0.199544	0.155544
25	1	4	3	0.218	0.415654	0.197654
26	1	4	3	0.1233	0.226748	0.103448
31	2	4	3	0.053	0.212045	0.159045
48	1	4	3	0.1639	0.399523	0.235623
